# Supplementary material for: SMPD1 expression profile and mutation landscape help decipher genotype–phenotype association and precision diagnosis for acid sphingomyelinase deficiency
Source: Hereditas. 2023 Mar 13;160:11. doi: 10.1186/s41065-023-00272-1 (PMC10009935; doi:10.1186/s41065-023-00272-1)
Supplement: Supplementary file 1 — Additional file 1: Supplementary Table S1. [file 41065_2023_272_MOESM1_ESM.xlsx]

## Sheet: Sheet1
Patient ID	Disease Name	Sample Type	Disease Subtype	Ethnic background	Gender(F/M)	Age(m) onset	Age(y) diagnosis	died age （y）	Mode of inheritance	Family history(Yes, No or Unknown)	Gene	Gene reported	Nucleotide change	Protein change	exon	Mutation Type	Mutation Reported	Mutation Pathogenesis	ASM(nmol/h/mg	reference (control)	ratio of the reference (control)	Cholesterol total (mmol/L)	descript	HDL(mmol/L)	descript	LDL	descript	HGB（g/L）	Serum ALT (IU/L)	Serum AST (IU/L)	Cherry red spot of the macula（HP:0010729）	Short stature（HP:0004322）	Hepatomegaly（HP:0002240）	Splenomegaly（HP:0001744）	Delayed puberty（HP:0000823）	Intellectual disability（HP:0001249）	Bone-marrow foam cells（HP:0004333）	Respiratory failure（HP:0002878）	Jaundice_x000D_ (HP:0000952)	Ataxia（HP:0001251）	Global developmental delay (HP:0001263)	Vertical supranuclear gaze palsy（HP:0000511）	Generalized non-motor (absence) seizure(HP:0002121)	Dysphonia(HP:0001618)	Psychosis(HP:0000709)	Migraine(HP:0002076)	Dysphagia(HP:0002015)	PMID
1	Niemann-Pick disease	Peripheral blood	A	China	M	4		26	Autosomal recessive	Unknow	SMPD1	Yes	c.792Gdel+c.518-519insT	p.Leu265TrpfsTer33+S174Ifs*18		frameshift	*	Yes	21.9	216.1	0.1							101	146	403	*	*	1	1	*	*	1	*	1	1	1	*	*	*	*		*	26851525
2	Niemann-Pick disease	Peripheral blood	A	China	F	2		34	Autosomal recessive	Unknow	SMPD1	Yes	c.792Gdel/c.1487_1499delACCGTGTGTACCA	p.Leu265TrpfsTer33/Y496*		frameshift	*	Yes	17.3	216.1	0.08							80	51.9	276.4	*	*	1	1	*	*	0	*	1	1	1	*	*	*	*		*	26851525
3	Niemann-Pick disease	Peripheral blood	A	China	F	7		22 not yet	Autosomal recessive	Unknow	SMPD1	Yes	c.562_563insC/c.1670T > C	p.Lys188ThrfsTer4/p.L557P		frameshift/missense	*	Yes	13.4	216.1	0.06							103	143.3	368.5	*	*	1	1	*	*	0	*	1	1	1	*	*	*	*		*	26851525
4	Niemann-Pick disease	Peripheral blood	A	China	F	10		32	Autosomal recessive	Unknow	SMPD1	Yes	c.949G > A/c.1495T > A	p.V317M/p.Y499N		missense	*	Yes	4.05	216.1	0.02							104	178.6	228.1	*	*	1	1	*	*	1	*	1	1	1	*	0	*	*		1	26851525
5	Niemann-Pick disease	Peripheral blood	A	Mexican	F	17			Autosomal recessive	No	SMPD1	Yes	c.1343A> G	p.Tyr448Cys		*	Yes	Yes	0.61	2.17	0.28							115	331	336	*	1	1	1	*	*	*	*	1	*	*	1	*	*	*		*	31122880
6	Niemann-Pick disease	Peripheral blood	B	Mexican	F	60			Autosomal recessive	Unknown	SMPD1	Yes	c.1343A> G/c.1829 1831delGCC	p.Tyr448Cys/p.Arg610del		*	Yes/Yes	Yes	1.3	2.17	0.6							115	78	69	*	1	1	1	*	*	1	*	*	*	*	*	*	*	*		*	31122880
7	Niemann-Pick disease	Peripheral blood	B	Mexican	F	84			Autosomal recessive	No	SMPD1	Yes	c.1547A> G /c.1805G>A	p.His516Arg/p.Arg602His		*	No	Yes	0.42	2.17	0.19							127	72	61	*	1	1	1	*	*	1	*	1	*	*	*	*	*	*		*	31122880
8	Niemann-Pick disease	Peripheral blood	B	Mexican	F	72			Autosomal recessive	No	SMPD1	Yes	c.1263+8C> T	*		*	No	Yes	0.53	2.17	0.24							129	231	227	*	1	1	1	*	*	*	*	1	*	*	0	*	*	*		*	31122880
9	Niemann-Pick disease	*	B	Gypsy	M	6	1	1.5	Autosomal recessive	Unknown	SMPD1	Yes	c.1177 T> G	p.Trp393Gly		Missense	Yes	Yes	3.9	70	0.06								60	160	1	*	1	1	*	*	*	*	1	*	*	*	*	*	*		*	30795770
10	Niemann-Pick disease	*	B	Gypsy	F	7	1 m	3	Autosomal recessive	Unknown	SMPD1	Yes	c.1177 T> G	p.Trp393Gly		Missense	Yes	Yes	12	70	0.17								40	1110	1	*	1	1	*	*	*	*	1	*	*	*	*	*	*		*	30795770
11	Niemann-Pick disease	*	B	Gypsy	M	36	2 m		Autosomal recessive	Unknown	SMPD1	Yes	c.1177 T> G	p.Trp393Gly		Missense	Yes	Yes	0	70	0								75	80	1	0	1	1	*	*	*	*	0	*	*	*	*	*	*		*	30795770
12	Niemann-Pick disease	*	B	Gypsy	F	6	6 m		Autosomal recessive	Unknown	SMPD1	Yes	c.1177 T> G	p.Trp393Gly		Missense	Yes	Yes	0.01	70	0	4.81	increased	0.49	decreased	5.56	increased		150	170	1	0	1	1	*	*	*	*	0	*	*	*	*	*	*		*	30795770
13	Niemann-Pick disease	*	B	Gypsy	M	6	6 m		Autosomal recessive	Unknown	SMPD1	Yes	c.1177 T> G	p.Trp393Gly		Missense	Yes	Yes				4.76	increased	0.36	decreased	1.4	decreased		90	100	1	*	1	1	*	0	*	*	0	*	*	*	*	*	*		*	30795770
14	Niemann-Pick disease	*	B	Polish	F	30	12		Autosomal recessive	Unknown	SMPD1	Yes	c.496G> A	p.Gly166Arg		Missense	Yes	Yes	14	70	0.2	7.71	increased	0.49	decreased	6.21	increased				0	1	1	1	*	*	*	*	0	*	*	*	*	*	*		*	30795770
15	Niemann-Pick disease	*	B	Polish	M	18	2		Autosomal recessive	Unknown	SMPD1	Yes	c.496G> A	p.Gly166Arg		Missense	Yes	Yes	0.71	70	0.01										1	0	1	1	*	*	*	*	0	*	*	*	*	*	*		*	30795770
16	Niemann-Pick disease	*	B	Polish	M	60	12		Autosomal recessive	Unknown	SMPD1	Yes	c.866G> A/c.496G> A	p.Arg289His/p.Gly166Arg		Missense	Yes/Yes	Yes	22	70	0.31										0	0	0	0	*	*	*	*	0	*	*	*	*	*	*		*	30795770
17	Niemann-Pick disease	*	B	Polish	M	NA	50		Autosomal recessive	Unknown	SMPD1	Yes	c.107 T> C	p.V36A		*	Yes	Yes	112	200	0.56	7.03	increased	0.9	decreased	5.45	increased				0	*	1	1	*	*	*	*	0	*	*	*	*	*	*		*	30795770
18	Niemann-Pick disease	*	B	Polish	M	576	49		Autosomal recessive	Unknown	SMPD1	Yes	c.940G> A	p.Val314Met		*	Yes	Yes	11	70	0.16	3.62	normal	1.06	decreased	1.11	decreased				0	*	0	0	*	*	*	*	0	*	*	*	*	*	*		*	30795770
19	Niemann-Pick disease	*	B	Polish	M	12	45		Autosomal recessive	Unknown	SMPD1	Yes	c.1400A> C/c.996delC	p.Tyr467Ser /p.F333Sfs*52		*	Yes/Yes	Yes	1.5	30	0.05	5.04	increased	0.49	decreased	5.34	increased				0	*	1	1	*	*	*	1	0	*	*	*	*	*	*		*	30795770
20	Niemann-Pick disease	*	B	Polish	F	6	4		Autosomal recessive	Unknown	SMPD1	Yes	c.1823_1825delGCC/c.575delC	p.delR610/p.192fsX62		*	Yes/Yes	Yes	0.15	30	0.01	3.62	normal	0.54	decreased	4.88	increased				1	*	1	1	*	*	*	1	0	*	*	*	*	*	*		*	30795770
21	Niemann-Pick disease	*	B	Polish	F	120	12		Autosomal recessive	Unknown	SMPD1	Yes	c.496G> A	p.Gly166Arg		Missense	Yes	Yes	0	30	0										0	0	1	1	*	*	*	*	0	*	*	*	*	*	*		*	30795770
22	Niemann-Pick disease	*	B	Polish	F	60	14		Autosomal recessive	Unknown	SMPD1	Yes	c.496G> A	p.Gly166Arg		Missense	Yes	Yes	0	30	0										0	0	1	1	*	*	*	*	0	*	*	*	*	*	*		*	30795770
23	Niemann-Pick disease	*	B	Polish	M	48	10		Autosomal recessive	Unknown	SMPD1	Yes	c.491G> T/c.996delC	p.Gly164Val/p.F333Sfs*52		*	No/Yes	Yes													0	0	1	1	*	*	*	*	0	*	*	*	*	*	*		*	30795770
24	Niemann-Pick disease	*	B	Polish	F	NA	33		Autosomal recessive	Unknown	SMPD1	Yes	c.996delC/c.1142C> T	p.F333Sfs*52 /p.Ser381Phe		*	Yes/Yes	Yes	7	70	0.1										0	*	*	1	*	*	*	*	0	*	*	*	*	*	*		*	30795770
25	Niemann-Pick disease	*	A	Iranian	M		6	6 m	Autosomal recessive	No	SMPD1	Yes	c.740delG	p.G247Afs*10		*	No	Yes													0	*	1	1	*	1	*	*	0	*	*	*	0	*	1		*	31037088
26	Niemann-Pick disease	*	A	Iranian	M		5	2.5	Autosomal recessive	No	SMPD1	Yes	c.741delG	p.G247Afs*10		*	No	Yes													1	*	1	1	*	1	*	*	0	*	*	*	1	*	1		*	31037088
27	Niemann-Pick disease	*	B	Iranian	F		6	3	Autosomal recessive	No	SMPD1	Yes	c.108delG	p.L37Wfs*40		*	No	*													0	*	1	1	*	0	*	*	1	*	*	*	0	*	1		*	31037088
28	Niemann-Pick disease	*	B	Bakhtiari	M		6	4.5	Autosomal recessive	No	SMPD1	Yes	c.98_144delTGGGCCTGGTGCTGGCGCTGGCGCTGGCGCTGGCGCTGGCGCTGGCT	p.L371Ffs*14		*	No	*													0	*	1	1	*	1	*	*	1	*	*	*	0	*	0		*	31037088
29	Niemann-Pick disease	*	B	Lor (Baghmalek)	F		6	3	Autosomal recessive	No	SMPD1	Yes	c.1110delT	p.M33Tfs*4		*	No	*													0	*	1	1	*	0	*	*	0	*	*	*	0	*	0		*	31037088
30	Niemann-Pick disease	*	B	Iranian	M		7	1.5	Autosomal recessive	No	SMPD1	Yes	c.573delT	p.S192Afs*65		*	Yes	Yes				6.72									0	*	1	1	*	0	*	*	1	*	*	*	0	*	0		*	31037088
31	Niemann-Pick disease	*	B	Fars	M				Autosomal recessive	No	SMPD1	Yes	c.1390G>T	p.Glu464Ter		*	No	*				5.9									1	*	1	1	*	1	*	*	1	*	*	*	0	*	0		*	31037088
32	Niemann-Pick disease	*	B	Fars	F				Autosomal recessive	No	SMPD1	Yes	c.1524G>A	p.Gly508Gly -no AA change		*	Yes	Yes				9.18									0	*	1	1	*	1	*	*	1	*	*	*	0	*	0		*	31037088
33	Niemann-Pick disease	*	B	*	F	408			AR	unknown	SMPD1	Yes	not defined	novel variant (p.Ala48_49dup) and the known variant (p.Gly508Arg)			Yes	yes													*	*	*	1	*	*	*	1	*	*	*	*	*	*	*	*	*	33965151
34	Niemann-Pick disease	*	B	Caucasian	M	744			AR	Yes	SMPD1	Yes	not defined	not defined			Yes	yes													*	*	*	*	*	*	1	*	*	*	*	*	*	*	*	*	*	30420303
35	Niemann-Pick disease	*	B		F	72			AR	Yes	SMPD1	Yes	c.502G>A	p.Gly168Arg			Yes	yes	1.33	7.73	0.17		normal		decreased		normal	108			*	*	*	1	*	*	*	*	*	*	*	*	*	*	*	*	*	33647194
36	Niemann-Pick disease		B	Caucasian	M				AR	No									0.16	0.92	0.17			0.35	decreased			80			*	*	*	1	*	*	*	*	*	*	*	*	*	*	*	*	*	33363925
37	Niemann-Pick disease		B	Polish Caucasian	M				AR		SMPD1		c.1400A>C & c.996delC	p.Tyr 467Ser & pF333Sf*52			Yes	Yes						0.36	decreased						*	*	1	1	*	*	*	*	*	*	*	*	*	*	*	*	*	32759889
38	Niemann-Pick disease		A		M	7			AR		SMPD1		c.1785_1786del	p.Ala597fs		missense	Yes	Yes				153		0.96	decreased	2.51	decreased	10.1	212	439	*	*	1	1	*	*	*	*	1	*	1	*	*	*	*	*	1	32714837
39	Niemann-Pick disease		A		F	4			AR		SMPD1		c.1017G>A	p.Thr339=																	*	*	*	*	*	*	*	*	*	*	*	*	*	*	*	*	*	32347185
40	Niemann-Pick disease		B	Jordanian	F	108			AR	Yes	SMPD1		c.107T > C & c.120_131delGCTGGCGCTGGC & c.132_143delGCTGGCGCTGGC7	p.Val36Ala & p.Leu41_Ala44del & p.Leu45_Ala48del					0.9	2	0.45										1	1	1	1	*	*	*	*	*	*	*	*	*	*	*	*	*	32311413
41	Niemann-Pick disease		B	Jordanian	M	84			AR	Yes	SMPD1		c.107T > C & c.1562T > G	p.Val36Ala & p.Leu521Arg					1.3	2	0.65										1	1	1	1	*	*	*	*	*	*	*	*	*	*	*	*	*	32311413
42	Niemann-Pick disease		B	Jordanian	F	132			AR	Yes	SMPD1		c.107T > C & c.1758T > G	p.Val36Ala & p.Cys586Trp					0.6	2	0.3										*	*	*	*	*	*	*	*	*	*	*	*	*	*	*	*	*	32311413
43	Niemann-Pick disease		A	Jordanian	F	3		20 m	AR	Yes	SMPD1		c.107T > C	p.Val36Ala					1.2	2	0.6										1	1	*	1	*	*	*	*	*	*	1	*	*	*	*	*	*	32311413
44	Niemann-Pick disease		A	Jordanian	M	5			AR	No	SMPD1		c.107T > C & c.573delT	p.Val36Ala & p.Ser192Alafs*65					0.7	2	0.35										*	1	1	1	*	*	*	*	*	*	*	*	*	*	*	*	*	32311413
45	Niemann-Pick disease		A	Japanese	F	4		3y1m	AR		SMPD1		c.398G>A	p.C133Y					0		0			0.49	decreased				419	754	1	*	1	1	*	*	1	1	*	*	1	*	*	*	*	*	*	31941852
46	Niemann-Pick disease		A	Palestinian	M	11			AR		SMPD1		c.573delT & c.107T>C	p.Ser192Alafs & p.Val36Ala				c.573delT				4.84	increased	0.16	decreased	3.07	increased	220	224		*	1	1	1	*	*	*	*	*	*	1	*	*	*	*	*	*	30223864
47	Niemann-Pick disease		A	Caucasian		14			AR		SMPD1		c.573delT & c.1783_1784delCT	p.Ser192AlafsX65 & p.Ala597ProfsX7				Yes	0.06	0.32	0.19								90	271	*	1	1	1	*	*	*	*	*	*	*	*	*	*	*	*	*	26913189
48	Niemann-Pick disease		A	Iranian	M	30			AR		SMPD1		c.740delG	p.Gly247Alafs*9	2																1	*	1	1	*	*	1	*	*	*	1	*	1	*	*	*	*	23724191
49	Niemann-Pick disease		AB		F	9			AR		SMPD1		c.1624C>T	p.Arg542Ter	6				2.11	11.62	0.18			0.39	decreased	5.2	increased	97			*	*	*	*	*	*	*	*	*	*	1	*	*	*	*	*	*	23188845
50	Niemann-Pick disease		A		M	6			AR		SMPD1			Arg443Ter & Arg542Ter	3 & 5							4.66	increased					95	907	970	1	*	*	*	*	*	*	*	*	*	1	*	*	*	*	*	*	22796693
51	Niemann-Pick disease		A	Chinese	male	1	1		AR		SMPD1		[c.842-849dup8] + [c.742G>T]	p.His284SerfsX17 / p.Glu248X	E2 / E2				0	13.7	0	0									*	*	1	1	*	*	*	*	*	*	*	*	*	*	*	*	*	23356216
52	Niemann-Pick disease		A	Chinese	female	3	2		AR	Yes	SMPD1		[c.842-849dup8] + [c.1451C>T]	p.His284SerfsX17 / p.Ala484Val	E2 / E5				0	13.7	0										*	*	1	1	*	*	*	*	*	*	*	*	*	*	*	*	*	23356216
53	Niemann-Pick disease		A	Chinese	female	5	11m		AR		SMPD1		[c.842-849dup8] + [c.742G>T]	p.His284SerfsX17 / p.Glu248X	E2 / E2				2.3	13.7	0.17										*	*	1	1	*	*	*	*	*	*	*	*	*	*	*	*	*	23356216
54	Niemann-Pick disease		A	Chinese	male	5	16m		AR		SMPD1		[c.1309T>C] + [c.1598C>T; c.1621G>A]	p.Trp437Arg / (p.Pro533Leu; p.Ala541Thr)	E4 / E6				4.9	13.7	0.36										*	*	1	1	*	*	*	*	*	*	*	*	*	*	*	*	*	23356216
55	Niemann-Pick disease		A	Chinese	male	3	6m		AR	Yes	SMPD1		[c.842-849dup8] +[c.842-849dup8]	p.His284SerfsX17 / p.His284SerfsX17	E2 / E2				1.7	13.7	0.12										*	*	1	1	*	*	*	*	*	*	*	*	*	*	*	*	*	23356216
56	Niemann-Pick disease		A	Chinese	female	0	3m		AR	Yes	SMPD1		[c.842-849dup8] + [c.742G>T; c.1445T>C]	p.His284SerfsX17 / (p.Glu248X; p.Phe482Ser)	E2 / (E2;E5)				0.6	13.7	0.04										*	*	1	1	*	*	*	*	1	*	*	*	*	*	*	*	*	23356216
57	Niemann-Pick disease		A	Chinese	female	3	2		AR		SMPD1		[c.842-849dup8] +[c.1458T>G]	p.His284SerfsX17 / p.Ser486Arg	E2 / E5					13.7	0										*	*	1	1	*	*	*	*	*	*	*	*	*	*	*	*	*	23356216
58	Niemann-Pick disease		A	Chinese	male	6	16m		AR		SMPD1		[c.1382A>C] +[IVS5+5G>C]	p.His461Pro	E5				3.5	13.7	0.26										*	*	1	1	*	*	*	*	*	*	*	*	*	*	*	*	*	23356216
59	Niemann-Pick disease		AB	Chinese	male	7	7		AR		SMPD1		[c.4delC] + [c.688C>T]	p.Arg3AlafsX76 / p.Arg230Cys	E1 / E2				3.6	13.7	0.26										*	1	1	1	*	*	*	*	*	*	*	*	*	*	*	*	*	23356216
60	Niemann-Pick disease		AB	Chinese	male	24	5		AR	Yes	SMPD1		[c.4delC] + [c.742G>T]	p.Arg3AlafsX76 / p.Glu248X	E1 / E2				3.4	13.7	0.25										*	1	1	1	*	*	*	*	*	*	*	*	*	*	*	*	*	23356216
61	Niemann-Pick disease		AB	Chinese	female	96	8		AR		SMPD1		c.1458T>G	p.Ser486Arg	E5				1.2	13.7	0.09										*	*	1	1	*	*	*	*	*	*	*	*	*	*	*	*	*	23356216
62	Niemann-Pick disease		AB	Chinese	male	6	2		AR		SMPD1		[c.4delC] +[c.1458T>G]	p.Arg3AlafsX76 / p.Ser486Arg	E1 / E5				3.8	13.7	0.28										*	*	1	1	*	*	*	*	*	*	*	*	*	*	*	*	*	23356216
63	Niemann-Pick disease		B	Chinese	male	12	6y4m		AR		SMPD1		[c.688C>T] + [c.1288C>T]	p.Arg230Cys / p.Pro430Ser	E2 / E4				0	13.7	0										*	1	1	1	*	*	*	*	*	*	*	*	*	*	*	*	*	23356216
64	Niemann-Pick disease		B	Chinese	male	12	1y10m		AR		SMPD1		[c.1026G>T] +[1492C>T]	p.Trp342Cys / p.Arg498Cys	E2 / E5				0	13.7	0										*	*	1	1	*	*	*	*	*	*	*	*	*	*	*	*	*	23356216
65	Niemann-Pick disease		B	Chinese	female	0	1y8m		AR	Yes	SMPD1		[c.1095-1096insG] +[c.748A>C; c.1411G>A]	p.Phe368ValfsX22 / (p.Ser250Arg; p.Glu471Lys)	E3 /(E2;E5)				5.9	13.7	0.43										*	*	1	1	*	*	*	*	*	*	*	*	*	*	*	*	*	23356216
66	Niemann-Pick disease		B	Chinese	female	264	22		AR		SMPD1		[c.1144C>T] +[c.1565A>G]	p.Leu382Phe / p.Asn522Ser	E3 / E6				3.1	13.7	0.23										*	*	1	1	*	*	*	*	*	*	*	*	*	*	*	*	*	23356216
67	Niemann-Pick disease		B	Chinese	male	10	1y3m		AR		SMPD1		[c.4delC]+[c.4delC]	p.Arg3AlafsX76 /p.Arg3AlafsX76	E1 / E1				3.6	13.7	0.26										*	*	1	1	*	*	*	*	*	*	*	*	*	*	*	*	*	23356216
68	Niemann-Pick disease		B	Chinese	male	24	13		AR		SMPD1		[c.1458T>G] +[c.1675G>T]	p.Ser486Arg/ p.Val559Leu	E5 / E6				5.6	13.7	0.41										*	*	1	1	*	*	*	*	*	*	*	*	*	*	*	*	*	23356216
69	Niemann-Pick disease		B	Chinese	female	0	46		AR	Yes	SMPD1		[c.1565A>G] +[c.1565A>G]	p.Asn522Ser / p.Asn522Ser	E6 / E6				7.3	13.7	0.53										*	*	1	1	*	*	*	*	*	*	*	*	*	*	*	*	*	23356216
70	Niemann-Pick disease		B	Chinese	female	12	2		AR		SMPD1		[c.759C>A] + [c. 1351 A >C]	p.Glu253Asp/ p.Thr451Pro	E2 /E5				2.75	13.7	0.2										*	*	1	1	*	*	*	*	*	*	*	*	*	*	*	*	*	23356216
71	Niemann-Pick disease		B	Chinese	female	12	3		AR		SMPD1		undetected						2.4	13.7	0.18										*	*	1	1	*	*	*	*	*	*	*	*	*	*	*	*	*	23356216
72	Niemann-Pick disease		B	Chinese	female	0	3y7m		AR	vv	SMPD1		[c.4delC]+[c.4delC]	p.Arg3AlafsX76 / p.Arg3AlafsX76	E1 / E1				4.8	13.7	0.35										*	*	1	1	*	*	*	*	*	*	*	*	*	*	*	*	*	23356216
73	Niemann-Pick disease		B	Chinese	female	0	1y8m		AR		SMPD1		[c.147-150del4] +[c.1144C>T]	p.Ser50ThrfsX26 / p.Leu382Phe	E1 / E3				2	13.7	0.15										*	*	1	1	*	*	*	*	*	*	*	*	*	*	*	*	*	23356216
74	Niemann-Pick disease		B	Chinese	male	84	7y6m		AR		SMPD1		[c.4delC]+[c.4delC]	p.Arg3AlafsX76 / p.Arg3AlafsX76	E1 / E1				1.4	13.7	0.1										*	1	1	1	*	*	*	*	*	*	*	*	*	*	*	*	*	23356216
75	Niemann-Pick disease		B	Chinese	female	10	12		AR		SMPD1		c.1006G>A	p.Gly336Ser	E2				4.9	13.7	0.36										*	*	1	1	*	*	*	*	*	*	*	*	*	*	*	*	*	23356216
76	Niemann-Pick disease		B	Chinese	female	24	2y4m		AR		SMPD1		[c.1286C>T] +[c.1451C>T]	p.Pro429Leu / p.Ala484Val	E4 / E5				3.1	13.7	0.23										*	*	1	1	*	*	*	*	*	*	*	*	*	*	*	*	*	23356216
77	Niemann-Pick disease		B	Chinese	female	12	1		AR		SMPD1		[c.1307-1312dup6] + [c.1497-1498GT>AC]	p.436-437dup2 / p.Tyr500His	E4 / E6				3	13.7	0.22										*	*	1	1	*	*	*	*	*	*	*	*	*	*	*	*	*	23356216
78	Niemann-Pick disease		B	ITALIAN OR Algerian	M		6		AR		SMPD1		c.409T<C & c.409T<C	p.L137P_x000D_ p.L137P																	*	*	1	1	*	*	*	*	*	*	*	*	*	*	*	*	*	15241805
79	Niemann-Pick disease		B	ITALIAN OR Algerian	F		6		AR		SMPD1		c.1624delA & c.96G>A	p.T542fsX68_x000D_ p.W32X																	*	*	1	1	*	*	*	*	*	*	*	*	*	*	*	*	*	15241805
80	Niemann-Pick disease		B	ITALIAN OR Algerian	F		24		AR		SMPD1		c.1823_1825delCCG & c.1487G>T	p.R608del_x000D_ p.R496L																	*	*	1	1	*	*	*	*	*	*	*	*	*	*	*	*	*	15241805
81	Niemann-Pick disease		B	ITALIAN OR Algerian	F		36		AR		SMPD1		c.1799G>A & c.565dupC	p.R600H_x000D_ p.P189fsX1																	*	*	1	1	*	*	*	*	*	*	*	*	*	*	*	*	*	15241805
82	Niemann-Pick disease		B	ITALIAN OR Algerian	M		36		AR		SMPD1		c.1799G>C_x000D_ c.733G>A	p.R600P_x000D_ p.G245S																	*	*	1	1	*	*	*	*	*	*	*	*	*	*	*	*	*	15241805
83	Niemann-Pick disease		B	ITALIAN OR Algerian	M		48		AR		SMPD1		c.96G>A c.674T>C	p.W32X p.L225P																	*	*	1	1	*	*	*	*	*	*	*	*	*	*	*	*	*	15241805
84	Niemann-Pick disease		B	ITALIAN OR Algerian	F		120		AR		SMPD1		c.96G>A c.96G>A	p.W32X p.W32X																	*	*	1	1	*	*	*	*	*	*	*	*	*	*	*	*	*	15241805
85	Niemann-Pick disease		B	ITALIAN OR Algerian	M		132		AR		SMPD1		c.732G>C c.841G>A	p.W244C p.A281T																	*	*	1	1	*	*	*	*	*	*	*	*	*	*	*	*	*	15241805
86	Niemann-Pick disease		B	ITALIAN OR Algerian	M		48		AR		SMPD1		c.732G>C c.841G>A	p.W244C p.A281T																	*	*	1	1	*	*	*	*	*	*	*	*	*	*	*	*	*	15241805
87	Niemann-Pick disease		B	ITALIAN OR Algerian	M		168		AR		SMPD1		c.1799G>C &c.575dupC	p.R600P_x000D_ p.P192fsX14																	*	*	1	1	*	*	*	*	*	*	*	*	*	*	*	*	*	15241805
88	Niemann-Pick disease		B	ITALIAN OR Algerian	F		360		AR		SMPD1		c.1823_1825delCCG_x000D_ c.1823_1825delCCG	p.R608del_x000D_ p.R608del																	*	*	1	1	*	*	*	*	*	*	*	*	*	*	*	*	*	15241805
89	Niemann-Pick disease		B	ITALIAN OR Algerian	F		540		AR		SMPD1		c.1799G>A_x000D_ c.96G>A	p.R600H_x000D_ p.W32X																	*	*	1	1	*	*	*	*	*	*	*	*	*	*	*	*	*	15241805
90	Niemann-Pick disease		B	ITALIAN OR Algerian	M		540		AR		SMPD1		c.2T>G c.2T>G	p.M1_W32del p.M1_W32del																	*	*	1	1	*	*	*	*	*	*	*	*	*	*	*	*	*	15241805
91	Niemann-Pick disease		B	ITALIAN OR Algerian	F		6		AR		SMPD1		c.1146G>A & c.1146G>A	p.M382I & p.M382I																	*	*	1	1	*	*	*	*	*	*	*	*	*	*	*	*	*	15241805
92	Niemann-Pick disease		B	ITALIAN OR Algerian	F		18		AR		SMPD1		c.1624delA & c.308T>C	p.T542fsX68 & p.L103P																	*	*	1	1	*	*	*	*	*	*	*	*	*	*	*	*	*	15241805
93	Niemann-Pick disease		B	ITALIAN OR Algerian	F		24		AR		SMPD1		c.874C>A & c.100delC	p.Q292K & p.G34fsX42																	*	*	1	1	*	*	*	*	*	*	*	*	*	*	*	*	*	15241805
94	Niemann-Pick disease		B	ITALIAN OR Algerian	F	6			AR		SMPD1		c.874C>A & c.100delC	p.Q292K & G34fsX42																	*	*	1	1	*	*	*	*	*	*	*	*	*	*	*	*	*	15241805
95	Niemann-Pick disease		B	ITALIAN OR Algerian	F	144			AR		SMPD1		c.96G>A_x000D_ c.567delT	p.W32X & p.P189fsX65																	*	*	1	1	*	*	*	*	*	*	*	*	*	*	*	*	*	15241805
96	Niemann-Pick disease		B	Spain,North Africa OR Turkish	F	408			AR		SMPD1		c.84delC & c.96G>A	p.[Gly29Aspfs*48];[Trp32*]																	*	*	1	1	*	*	*	*	*	*	*	*	*	*	*	*	*	23252888
97	Niemann-Pick disease		B	Spain,North Africa OR Turkish	F	684			AR		SMPD1		c.1828_1830delCGC	p.[Arg610del];[Arg610del]																	*	*	*	*	*	*	*	*	*	*	*	*	*	*	*	*	*	23252888
98	Niemann-Pick disease		B	Spain,North Africa OR Turkish	F	732			AR		SMPD1		c.739G>A & c.1828_1830delCGC	p.[Gly247Ser];[Arg610del]																	*	*	*	*	*	*	*	*	*	*	*	*	*	*	*	*	*	23252888
99	Niemann-Pick disease		B	Spain,North Africa OR Turkish	M	60			AR		SMPD1		c.996delC & c.1426C>T	p.[Phe333Serfs*52];[Arg476Trp]																	*	*	*	*	*	*	*	*	*	*	*	*	*	*	*	*	*	23252888
100	Niemann-Pick disease		A	Spain,North Africa OR Turkish	M	6			AR		SMPD1		c.739G>A & c.1159T>C	p.[Gly247Ser];[Cys387Arg]																	*	*	*	*	*	*	*	*	*	*	*	*	*	*	*	*	*	23252888
101	Niemann-Pick disease		B	Spain,North Africa OR Turkish	M	468			AR		SMPD1		c.739G>A & c.1474G>A	p.[Gly247Ser];[Gly492Ser]																	*	*	*	*	*	*	*	*	*	*	*	*	*	*	*	*	*	23252888
102	Niemann-Pick disease		B	Spain,North Africa OR Turkish	M	444			AR		SMPD1		c.739G>A & c.1475G>A	p.[Gly247Ser];[Gly492Ser]																	*	*	*	*	*	*	*	*	*	*	*	*	*	*	*	*	*	23252888
103	Niemann-Pick disease		A	Spain,North Africa OR Turkish	F	6			AR		SMPD1		c.682T>C & c.169delG	p.[Cys228Arg];[Ala57Leufs*20]																	*	*	*	*	*	*	*	*	*	*	*	*	*	*	*	*	*	23252888
104	Niemann-Pick disease		B	Spain,North Africa OR Turkish	M	132			AR		SMPD1		c.1795C>T	p.[Leu599Phe];[Leu599Phe]																	*	*	*	*	*	*	*	*	*	*	*	*	*	*	*	*	*	23252888
105	Niemann-Pick disease		B	Spain,North Africa OR Turkish	F	180			AR		SMPD1		c.1795C>T	p.[Leu599Phe];[Leu599Phe]																	*	*	*	*	*	*	*	*	*	*	*	*	*	*	*	*	*	23252888
106	Niemann-Pick disease		AB	Spain,North Africa OR Turkish	F	36			AR		SMPD1		c.1828_1830delCGC	p.[Arg610del];[Arg610del]																	*	*	*	*	*	*	*	*	*	*	*	*	*	*	*	*	*	23252888
107	Niemann-Pick disease		A	Spain,North Africa OR Turkish	F	12			AR		SMPD1		c.1341delG	p.G449fs*15																	*	*	*	*	*	*	*	*	*	*	*	*	*	*	*	*	*	23252888
108	Niemann-Pick disease		A	Spain,North Africa OR Turkish	F	7			AR		SMPD1		c.1341delG	p.G449fs*15																	*	*	*	*	*	*	*	*	*	*	*	*	*	*	*	*	*	23252888
109	Niemann-Pick disease		AB	Spain,North Africa OR Turkish	F	24			AR		SMPD1		c.688C>T & c.1133G>A	p.[Arg230Cys];[Arg378His]																	*	*	*	*	*	*	*	*	*	*	*	*	*	*	*	*	*	23252888
110	Niemann-Pick disease		A	Spain,North Africa OR Turkish	M	13			AR		SMPD1		c.316+1G>T																		*	*	*	*	*	*	*	*	*	*	*	*	*	*	*	*	*	23252888
111	Niemann-Pick disease		A	MAGHREB	M	16			AR		SMPD1			p.[Y313X]+[Y313X]																	1	*	1	1	*	*	1	*	*	*	*	*	*	*	*	*	*	19405096
112	Niemann-Pick disease		A	Spanish	F	14			AR		SMPD1			p.[Y467S]+[Y467S]																	1	*	1	1	*	*	*	*	*	*	*	*	*	*	*	*	*	19405096
113	Niemann-Pick disease		A	Spanish	F	4			AR		SMPD1			p.[F390del]+[F390del]																	*	*	1	1	*	*	*	*	*	*	*	*	*	*	*	*	*	19405096
114	Niemann-Pick disease		A	Spanish	M	4			AR		SMPD1			p.[A482E]+[A482E]																	*	*	1	1	*	*	*	*	*	*	1	*	*	*	*	*	*	19405096
115	Niemann-Pick disease		A	Spanish	M	8			AR		SMPD1			p.[W168X]+[W168X]																	1	*	1	1	*	*	1	*	*	*	*	*	*	*	*	*	*	19405096
116	Niemann-Pick disease		A	Spanish	F	10			AR		SMPD1			p.[G245S]+[Y367C]																	1	*	1	1	*	*	*	*	*	*	*	*	*	*	*	*	*	19405096
117	Niemann-Pick disease		A	Spanish	M	12			AR		SMPD1			p.[G245S]+[H421R]																	1	*	1	1	*	*	1	*	*	*	*	*	*	*	*	*	*	19405096
118	Niemann-Pick disease		A	Spanish	F	5			AR		SMPD1			p.[T592del]+[T592del]																	*	*	1	1	*	*	*	*	*	*	*	*	*	*	*	*	*	19405096
119	Niemann-Pick disease		B	Spanish	M				AR		SMPD1			p.[R376H]+[R387VfsX7]																	*	*	*	1	*	*	*	*	*	*	*	*	*	*	*	*	*	19405096
120	Niemann-Pick disease		B	Spanish	M	600			AR		SMPD1			p.[R608del]+[R608del]																	*	*	1	1	*	*	*	*	*	*	*	*	*	*	*	*	1	19405096
121	Niemann-Pick disease		B	Spanish	F	30			AR		SMPD1			p.[R441X]+[R474W]																	*	*	1	1	*	*	*	*	*	*	*	*	*	*	*	*	*	19405096
122	Niemann-Pick disease		B	Spanish	F	17			AR		SMPD1			p.[R228C]+[R228C]																	*	*	*	*	*	*	*	*	*	*	*	*	*	*	*	*	*	19405096
123	Niemann-Pick disease		B	Spanish	M	624			AR		SMPD1			p.[R608del]+[A482E]																	*	*	1	1	*	*	1	*	*	*	*	*	*	*	*	*	*	19405096
124	Niemann-Pick disease		B	Spanish	M	72			AR		SMPD1			p.[R608del]+[R608del]																	*	*	1	1	*	*	1	*	*	*	*	*	*	*	*	*	*	19405096
125	Niemann-Pick disease		B	Spanish	F	720			AR		SMPD1			p.[R608del]+[R608del]																	*	*	1	1	*	*	1	*	*	*	*	*	*	*	*	*	*	19405096
126	Niemann-Pick disease		B	Spanish	M	21			AR		SMPD1			[p.R608del]+ [c.1257+4_1257+7delAGGG]																	*	*	1	1	*	*	1	*	*	*	*	*	*	*	*	*	*	19405096
127	Niemann-Pick disease		B	Spanish	F				AR		SMPD1			p.[R608del]+[T486A]																	*	*	1	1	*	*	*	*	*	*	*	*	*	*	*	*	*	19405096
128	Niemann-Pick disease		B	MAGHREB	M	6			AR		SMPD1			p.[R608del]+[R608del]																	*	*	*	1	*	*	*	*	*	*	*	*	*	*	*	*	*	19405096
129	Niemann-Pick disease		B	Spanish	F	18			AR		SMPD1			p.[R608del]+[R608del]																	*	*	*	1	*	*	1	*	*	*	*	*	*	*	*	*	*	19405096
130	Niemann-Pick disease		B	Spanish	F	23			AR		SMPD1			p.[R608del]+[R608del]																	*	*	*	1	*	*	1	*	*	*	*	*	*	*	*	*	*	19405096
131	Niemann-Pick disease		B	Spanish	M	72			AR		SMPD1			p.[R608del]+[A482E]																	*	*	1	1	*	*	*	*	*	*	*	*	*	*	*	*	*	19405096
132	Niemann-Pick disease		A	DUTCH	M	0			AR		SMPD1		g.3337T>C & g.3373C>T	F463S/P475L	5,5				0	2.2	0										1	*	1	1	*	*	*	*	*	*	1	*	*	*	*	*	*	12556236
133	Niemann-Pick disease		A	TURKISH	M	0			AR		SMPD1		g.3714T>C & g.3714T>C	Y537H/Y537H	6				0	2.2	0										*	*	1	1	*	*	*	*	*	*	*	*	*	*	*	*	*	12556236
134	Niemann-Pick disease		A	DUTCH	M	0			AR		SMPD1		g.1421C>T & g.1421C>T	H319Y/H319Y	2				1	260	0										*	*	1	1	*	*	*	*	*	*	*	*	*	*	*	*	*	12556236
135	Niemann-Pick disease		A	TURKISH	M	0			AR		SMPD1		g.1208A>C & g.84delC	S248R & G29fsX74	2,1				3	260	0.01										*	*	1	1	*	*	1	*	*	*	*	*	*	*	*	*	*	12556236
136	Niemann-Pick disease		B	TURKISH	F				AR		SMPD1		g.2629C>T & g.2629C>T	P371S/P371S	3				0.4	2.2	0.18										*	*	1	1	*	*	*	*	*	*	*	*	*	*	*	*	*	12556236
137	Niemann-Pick disease		B	TURKISH	F				AR		SMPD1		g.3927 3929delCGC & g.3927 3929delCGC	R608del & R608del	6				35	260	0.13										*	*	1	1	*	*	*	*	*	*	*	*	*	*	*	*	*	12556236
138	Niemann-Pick disease		B	DUTCH	M				AR		SMPD1		g.3927 3929delCGC & g.3927 3929delCGC	R608del & R608del	6				1.1	2.2	0.5										*	*	*	1	*	*	1	*	*	*	*	*	*	*	*	*	*	12556236
139	Niemann-Pick disease		A		M	0			AR		SMPD1		c.631T > C	p.W211R	2																*	*	*	1	1	*	*	*	*	*	0	*	*	*	*	*	*	20386867
140	Niemann-Pick disease		AB		M	0			AR		SMPD1		c.757G > C & c.1729A > G	p.D253H & p.H577R	2	missense															*	*	*	1	1	*	*	*	*	*	1/0	*	*	*	*	*	*	20386867
141	Niemann-Pick disease		B		F	24			AR		SMPD1		c.940G > A & 573delT	p.V314M	2	missense															*	*	*	1	1	*	*	*	*	*	1	*	*	*	*	*	*	20386867
142	Niemann-Pick disease		B		M	108			AR		SMPD1		c.1280A > G & c.689G > A	p.H427R & p.R230H	4	missense															*	*	*	1	1	*	*	*	*	*	1	*	*	*	*	*	*	20386867
143	Niemann-Pick disease		B		F	36			AR		SMPD1		c.1564A > G & c.1657delACCGCCT	p.N522S & fsT553	6 & 6	missense															*	*	*	1	1	*	*	*	*	*	1	*	*	*	*	*	*	20386867
144	Niemann-Pick disease		B		M	36			AR		SMPD1		c.1575G > C	p.Q525H	6	missense															*	*	*	1	1	*	*	*	*	*	1	*	*	*	*	*	*	20386867
