# Supplementary material for: SMPD1 expression profile and mutation landscape help decipher genotype–phenotype association and precision diagnosis for acid sphingomyelinase deficiency
Source: Hereditas. 2023 Mar 13;160:11. doi: 10.1186/s41065-023-00272-1 (PMC10009935; doi:10.1186/s41065-023-00272-1)
Supplement: Supplementary file 2 — Additional file 2: Supplementary Table S2. [file 41065_2023_272_MOESM2_ESM.xlsx]

## Sheet: Sheet1
PMID	ratio (%)	NPD type
20386867	0.43	NPA
15241805	1	NPB
15241805	1.5	NPB
15241805	3.3	NPB
15241805	20.4	NPB
15241805	5.7	NPB
15241805	22.8	NPB
15241805	20.9	NPB
15241805	8.9	NPB
15241805	14.7	NPB
15241805	14.3	NPB
15241805	12.6	NPB
15241805	24.4	NPB
15241805	4.5	NPB
15241805	6.7	NPB
15241805	1	NPB
15241805	1	NPB
15241805	11.2	NPB
20386867	0.02	NPA
20386867	21.7	NPB
20386867	0.02	NPA
20386867	10.1	NPB
20386867	63.9	NPB
22796693	0	NPA
23252888	15	NPB
23252888	15	NPB
23252888	9	NPB
23252888	17	NPB
23252888	4.4	NPA
23252888	0	NPB
23252888	0	NPB
23252888	0	NPA
23252888	22	NPB
23252888	20	NPB
23252888	0	NPA
23252888	2.8	NPA
23252888	4	NPA
23724191	0	NPA
26851525	10.13	NPA
26851525	8.01	NPA
26851525	6.2	NPA
26851525	1.87	NPA
30223864	4	NPA
30795770	5.6	NPB
30795770	17.2	NPB
30795770	0	NPB
30795770	0.01	NPB
30795770	0	NPB
30795770	20	NPB
30795770	1	NPB
30795770	31	NPB
30795770	56	NPB
30795770	15.7	NPB
30795770	5	NPB
30795770	0.5	NPB
30795770	0	NPB
30795770	0	NPB
30795770	0	NPB
30795770	10	NPB
22818240	2.2	NPA
22818240	0	NPA
22818240	1	NPA
22818240	9.5	NPB
22818240	8	NPB
22818240	5	NPB
22818240	7.3	NPB
22818240	9.5	NPB
22818240	8.9	NPB
22818240	13	NPB
22818240	10.2	NPB
22818240	2.7	NPB
22818240	9.4	NPB
22818240	7	NPB
22818240	0	NPB
22818240	6.5	NPB
22818240	9.2	NPB
31122880	28.1106	NPA
31122880	59.9078	NPB
31122880	19.3548	NPB
31122880	24.424	NPB
31941852	0	NPA
32311413	45	NPB
32311413	65	NPB
32311413	30	NPB
32311413	60	NPA
32311414	35	NPA
33363925	38.0952	NPB
33647194	18.1446	NPB
19405096	0	NPA
19405096	0	NPA
19405096	3.5	NPA
19405096	0.2	NPA
19405096	0	NPA
19405096	0	NPA
19405096	0	NPA
19405096	1	NPA
19405096	0	NPB
19405096	5.7	NPB
19405096	1	NPB
19405096	0	NPB
19405096	3.6	NPB
19405096	3.6	NPB
19405096	8.2	NPB
19405096	5.9	NPB
19405096	6.2	NPB
19405096	7.7	NPB
19405096	10.1	NPB
19405096	1.3	NPB
