# Supplementary material for: SMPD1 expression profile and mutation landscape help decipher genotype–phenotype association and precision diagnosis for acid sphingomyelinase deficiency
Source: Hereditas. 2023 Mar 13;160:11. doi: 10.1186/s41065-023-00272-1 (PMC10009935; doi:10.1186/s41065-023-00272-1)
Supplement: Supplementary file 3 — Additional file 3: Supplementary Table S3. [file 41065_2023_272_MOESM3_ESM.xlsx]

## Sheet: Sheet1
Start	End	Ref	Alt	amino acid position	AAChange.refGene	EVE_score (0-most benign, 1- most pathogenic)	EVE Class (75% Set)	ANNOVAR annotation	gnomAD Allele frequency	gnomAD annotation	Huabiao Allele frequency	SIFT_score	Polyphen2_HDIV_score	MutationTaster_pred	MetaLR_score	M-CAP_score	CADD_phred
6412111	6412111	A	G	95	SMPD1:NM_000543:exon1:c.A283G:p.K95E,SMPD1:NM_001007593:exon1:c.A283G:p.K95E	0.289	Benign	Pathogenic	3.98e-06			0.008	0.999	D	0.883	0.342	26
6412689	6412689	G	T	132	SMPD1:NM_000543:exon2:c.G394T:p.V132L,SMPD1:NM_001007593:exon2:c.G391T:p.V131L	0.549	Uncertain	Pathogenic	3.98e-06		0.0001	0.033	1	D	0.964	0.674	26.6
6413179	6413179	T	A	295	SMPD1:NM_000543:exon2:c.T884A:p.L295Q,SMPD1:NM_001007593:exon2:c.T881A:p.L294Q	0.514636	Uncertain	Pathogenic	3.98e-06			0.001	1	D	0.78	0.525	25.8
6413242	6413242	C	T	316	SMPD1:NM_000543:exon2:c.C947T:p.P316L,SMPD1:NM_001007593:exon2:c.C944T:p.P315L	0.713	Pathogenic	Pathogenic	3.98e-06			0.002	1	D	0.75	0.527	29.9
6413245	6413245	C	T	317	SMPD1:NM_000543:exon2:c.C950T:p.A317V,SMPD1:NM_001007593:exon2:c.C947T:p.A316V	0.398072	Uncertain	Pathogenic	3.98e-06			0.002	1	D	0.61	0.197	31
6413314	6413314	C	T	340	SMPD1:NM_000543:exon2:c.C1019T:p.S340F,SMPD1:NM_001007593:exon2:c.C1016T:p.S339F	0.52233	Uncertain	Pathogenic	3.98e-06			0.046	0.998	D	0.689	0.073	24.7
6415127	6415127	T	A	448	SMPD1:NM_000543:exon5:c.T1342A:p.Y448N,SMPD1:NM_001007593:exon5:c.T1339A:p.Y447N	0.860086	Pathogenic	Pathogenic	3.98e-06			0	1	D	0.9	0.494	28.5
6415137	6415137	C	A	451	SMPD1:NM_000543:exon5:c.C1352A:p.T451N,SMPD1:NM_001007593:exon5:c.C1349A:p.T450N	0.822133	Pathogenic	Pathogenic	3.98e-06			0.001	1	D	0.903	0.362	29.6
6415467	6415467	G	T	509	SMPD1:NM_000543:exon6:c.G1526T:p.S509I,SMPD1:NM_001007593:exon6:c.G1523T:p.S508I			Pathogenic	3.98e-06			0.001	1	D	0.84	0.182	29.3
6412786	6412786	G	T	164	SMPD1:NM_000543:exon2:c.G491T:p.G164V,SMPD1:NM_001007593:exon2:c.G488T:p.G163V	0.725574	Pathogenic	Pathogenic				0.001	1	D	0.961	0.69	27.5
6414555	6414555	C	G	401	SMPD1:NM_000543:exon3:c.C1201G:p.P401A,SMPD1:NM_001007593:exon3:c.C1198G:p.P400A	0.587022	Uncertain	Pathogenic	4.01e-06			0	1	D	0.986	0.773	26.8
6414558	6414558	G	A	402	SMPD1:NM_000543:exon3:c.G1204A:p.A402T,SMPD1:NM_001007593:exon3:c.G1201A:p.A401T	0.47673	Uncertain	Pathogenic	4.01e-06			0.015	1	D	0.913	0.301	33
6414872	6414872	C	G	430	SMPD1:NM_000543:exon4:c.C1289G:p.P430R,SMPD1:NM_001007593:exon4:c.C1286G:p.P429R	0.947536	Pathogenic	Pathogenic	4.01e-06			0.001	1	D	0.598	0.525	28.9
6414896	6414896	G	A	438	SMPD1:NM_000543:exon4:c.G1313A:p.S438N,SMPD1:NM_001007593:exon4:c.G1310A:p.S437N	0.680249	Pathogenic	Pathogenic	4.01e-06			0.008	1	D	0.747	0.315	28.7
6412971	6412971	C	T	226	SMPD1:NM_000543:exon2:c.C676T:p.P226S,SMPD1:NM_001007593:exon2:c.C673T:p.P225S	0.555466	Uncertain	Pathogenic	4.05e-06			0.001	1	D	0.902	0.502	26.5
6414550	6414550	C	T	399	SMPD1:NM_000543:exon3:c.C1196T:p.T399M,SMPD1:NM_001007593:exon3:c.C1193T:p.T398M	0.77704	Pathogenic	Pathogenic	8.02e-06			0.001	1	D	0.882	0.489	34
6412972	6412972	C	G	226	SMPD1:NM_000543:exon2:c.C677G:p.P226R,SMPD1:NM_001007593:exon2:c.C674G:p.P225R	0.845208	Pathogenic	Pathogenic	8.1e-06			0	1	D	0.899	0.611	25.4
6412929	6412929	G	T	212	SMPD1:NM_000543:exon2:c.G634T:p.D212Y,SMPD1:NM_001007593:exon2:c.G631T:p.D211Y	0.972983	Pathogenic	Pathogenic	8.23e-06			0	1	D	0.845	0.289	27.6
6415575	6415575	A	G	545	SMPD1:NM_000543:exon6:c.A1634G:p.Y545C,SMPD1:NM_001007593:exon6:c.A1631G:p.Y544C	0.945683	Pathogenic	Pathogenic	1.06e-05			0	1	D	0.942	0.609	24.3
6414502	6414502	A	G	383	SMPD1:NM_000543:exon3:c.A1148G:p.N383S,SMPD1:NM_001007593:exon3:c.A1145G:p.N382S	0.747894	Pathogenic	Pathogenic	1.6e-05	Likely pathogenic		0.003	1	D	0.899	0.803	26.4
6415508	6415508	C	A	523	SMPD1:NM_000543:exon6:c.C1567A:p.L523M,SMPD1:NM_001007593:exon6:c.C1564A:p.L522M	0.456717	Uncertain	Pathogenic	1.99e-05			0.003	1	D	0.881	0.164	24.8
6414486	6414486	C	T	378	SMPD1:NM_000543:exon3:c.C1132T:p.R378C,SMPD1:NM_001007593:exon3:c.C1129T:p.R377C	0.970596	Pathogenic	Pathogenic	2.01e-05			0	1	D	0.903	0.792	35
6412864	6412864	C	T	190	SMPD1:NM_000543:exon2:c.C569T:p.P190L,SMPD1:NM_001007593:exon2:c.C566T:p.P189L	0.528937	Uncertain	Pathogenic	2.05e-05			0.01	1	D	0.925	0.398	25.1
6415128	6415128	A	G	448	SMPD1:NM_000543:exon5:c.A1343G:p.Y448C,SMPD1:NM_001007593:exon5:c.A1340G:p.Y447C	0.955263	Pathogenic	Pathogenic	2.12e-05	Pathogenic/Likely pathogenic		0	1	D	0.89	0.383	26.9
6415211	6415211	C	T	476	SMPD1:NM_000543:exon5:c.C1426T:p.R476W,SMPD1:NM_001007593:exon5:c.C1423T:p.R475W	0.898961	Pathogenic	Pathogenic	2.12e-05	Pathogenic/Likely pathogenic		0	1	D	0.905	0.552	35
6415164	6415164	C	A	460	SMPD1:NM_000543:exon5:c.C1379A:p.T460N,SMPD1:NM_001007593:exon5:c.C1376A:p.T459N	0.597821	Uncertain	Pathogenic	2.39e-05			0.002	1	D	0.854	0.393	26.9
6413290	6413290	C	A	332	SMPD1:NM_000543:exon2:c.C995A:p.P332H,SMPD1:NM_001007593:exon2:c.C992A:p.P331H	0.467642	Uncertain	Pathogenic	2.48e-05		0.0001	0	1	D	0.598	0.436	29
6415539	6415539	C	A	533	SMPD1:NM_000543:exon6:c.C1598A:p.P533Q,SMPD1:NM_001007593:exon6:c.C1595A:p.P532Q	0.918016	Pathogenic	Pathogenic	3.98e-05	Pathogenic	0.00655	0.001	1	D	0.566	0.417	26.3
6412900	6412900	G	A	202	SMPD1:NM_000543:exon2:c.G605A:p.R202H,SMPD1:NM_001007593:exon2:c.G602A:p.R201H	0.372047	Uncertain	Pathogenic	5.19e-05	Pathogenic		0.003	1	D	0.793	0.167	28.8
6412837	6412837	C	T	181	SMPD1:NM_000543:exon2:c.C542T:p.P181L,SMPD1:NM_001007593:exon2:c.C539T:p.P180L	0.641021	Pathogenic	Pathogenic	5.65e-05			0.001	1	D	0.926	0.378	25.3
6412863	6412863	C	A	190	SMPD1:NM_000543:exon2:c.C568A:p.P190T,SMPD1:NM_001007593:exon2:c.C565A:p.P189T	0.510021	Uncertain	Pathogenic	6.31e-05			0.019	1	D	0.906	0.355	24.2
6413321	6413321	G	T	342	SMPD1:NM_000543:exon2:c.G1026T:p.W342C,SMPD1:NM_001007593:exon2:c.G1023T:p.W341C	0.94607	Pathogenic	Pathogenic				0	1	D	0.817	0.757	28.9
6414862	6414862	C	A	427	SMPD1:NM_000543:exon4:c.C1279A:p.H427N,SMPD1:NM_001007593:exon4:c.C1276A:p.H426N	0.913529	Pathogenic	Pathogenic				0	1	D	0.999	0.818	32
6414871	6414871	C	G	430	SMPD1:NM_000543:exon4:c.C1288G:p.P430A,SMPD1:NM_001007593:exon4:c.C1285G:p.P429A	0.564198	Uncertain	Pathogenic				0.041	1	D	0.851	0.47	24.8
6414871	6414871	C	T	430	SMPD1:NM_000543:exon4:c.C1288T:p.P430S,SMPD1:NM_001007593:exon4:c.C1285T:p.P429S	0.481355	Uncertain	Pathogenic				0.014	1	D	0.828	0.626	32
6414892	6414892	T	C	437	SMPD1:NM_000543:exon4:c.T1309C:p.W437R,SMPD1:NM_001007593:exon4:c.T1306C:p.W436R	0.973434	Pathogenic	Pathogenic				0	1	D	0.812	0.773	27.9
6415136	6415136	A	C	451	SMPD1:NM_000543:exon5:c.A1351C:p.T451P,SMPD1:NM_001007593:exon5:c.A1348C:p.T450P	0.964518	Pathogenic	Pathogenic				0.001	1	D	0.896	0.556	26.2
6415167	6415167	A	C	461	SMPD1:NM_000543:exon5:c.A1382C:p.H461P,SMPD1:NM_001007593:exon5:c.A1379C:p.H460P	0.971054	Pathogenic	Pathogenic				0	1	D	0.608	0.796	27.1
6411833	6411833	C	T	2	SMPD1:NM_000543:exon1:c.C5T:p.P2L,SMPD1:NM_001007593:exon1:c.C5T:p.P2L			Not Pathogenic				0	1	D	0.062	0.025	23.4
6412891	6412891	C	T	199	SMPD1:NM_000543:exon2:c.C596T:p.P199L,SMPD1:NM_001007593:exon2:c.C593T:p.P198L	0.577935	Uncertain	Not Pathogenic				0.001	1	D	0.09	0.034	28.8
6413167	6413167	G	C	291	SMPD1:NM_000543:exon2:c.G872C:p.R291P,SMPD1:NM_001007593:exon2:c.G869C:p.R290P	0.518069	Uncertain	Not Pathogenic				0.002	1	D	0.311	0.126	26.6
6413216	6413216	G	T	307	SMPD1:NM_000543:exon2:c.G921T:p.K307N,SMPD1:NM_001007593:exon2:c.G918T:p.K306N	0.442283	Uncertain	Not Pathogenic				0.021	0.999	D	0.252	0.071	24.5
6413248	6413248	T	A	318	SMPD1:NM_000543:exon2:c.T953A:p.V318E,SMPD1:NM_001007593:exon2:c.T950A:p.V317E	0.8215	Pathogenic	Not Pathogenic				0.001	1	D	0.37	0.558	29.1
6414851	6414851	A	G	423	SMPD1:NM_000543:exon4:c.A1268G:p.H423R,SMPD1:NM_001007593:exon4:c.A1265G:p.H422R	0.965191	Pathogenic	Not Pathogenic				0.016	1	D	0.455	0.305	26.4
